# Supplementary material for: Comparative analysis of the bioaccumulation of bisphenol A in the blood serum and follicular fluid of women living in two areas with different environmental impacts
Source: Front Endocrinol (Lausanne). 2024 Oct 8;15:1392550. doi: 10.3389/fendo.2024.1392550 (PMC11495266; doi:10.3389/fendo.2024.1392550)
Supplement: Supplementary file 1 [file Table1.xlsx]

## Sheet: Supplementary_Table_1
Supplementary Table 1: Number of individual and BPA values in blood serum and follicle fluid.
	Serum BPA	Follicle Fluid BPA	Zone	Cluster
1	1.5	6.3	LEI	6
2	3.1	5.8	LEI	6
3	3.7	6.2	LEI	6
4	2.6	6.2	LEI	6
5	3.9	7.5	LEI	6
6	3.7	7.5	LEI	6
7	3.2	7.2	LEI	6
8	3.2	7.1	LEI	6
9	1.9	8.7	LEI	6
10	3.1	8.1	LEI	6
11	4.2	7.9	LEI	6
12	4.1	7.8	LEI	6
13	3.8	11.3	LEI	6
14	4.1	12.1	LEI	6
15	3.3	12.6	LEI	6
16	3.9	9.7	LEI	6
17	5.4	9.3	LEI	6
18	6.5	10.5	LEI	6
19	7.0	10.6	LEI	6
20	5.1	10.3	LEI	6
21	4.5	10.5	LEI	6
22	3.3	19.2	LEI	6
23	5.6	13.8	LEI	6
24	7.7	13.5	LEI	6
25	6.8	14.6	LEI	6
26	6.9	15.6	LEI	6
27	4.6	15.3	LEI	6
28	86.1	13.9	LEI	1
29	2.3	35.6	LEI	5
30	3.3	30.0	LEI	5
31	4.6	32.4	LEI	5
32	2.4	33.1	LEI	5
33	182.4	19.3	HEI	2
34	144.0	6.4	HEI	2
35	168.0	6.6	HEI	2
36	159.0	10.0	HEI	2
37	163.0	12.1	HEI	2
38	87.2	12.3	HEI	1
39	86.2	12.6	HEI	1
40	89.2	15.9	HEI	1
41	91.5	14.6	HEI	1
42	81.6	16.8	HEI	1
43	81.3	14.9	HEI	1
44	78.2	20.5	HEI	1
45	75.0	21.7	HEI	1
46	70.9	21.8	HEI	1
47	89.1	20.1	HEI	1
48	95.4	20.4	HEI	1
49	96.2	18.7	HEI	1
50	98.6	8.3	HEI	1
51	96.8	8.7	HEI	1
52	116.0	9.4	HEI	1
53	103.0	11.5	HEI	1
54	111.6	13.2	HEI	1
55	80.1	9.8	HEI	1
56	76.9	10.5	HEI	1
57	79.1	11.4	HEI	1
58	79.5	7.5	HEI	1
59	82.0	5.2	HEI	1
60	87.0	4.2	HEI	1
61	86.0	28.6	HEI	3
62	86.1	28.7	HEI	3
63	86.0	28.7	HEI	3
64	80.1	29.3	HEI	3
65	84.1	29.4	HEI	3
66	85.3	26.0	HEI	3
67	85.0	25.6	HEI	3
68	78.5	26.1	HEI	3
69	80.3	24.1	HEI	3
70	79.6	25.0	HEI	3
71	96.0	27.2	HEI	3
72	87.3	23.1	HEI	3
73	90.6	24.6	HEI	3
74	124.5	21.5	HEI	3
75	125.1	26.5	HEI	3
76	131.5	25.4	HEI	3
77	91.6	37.1	HEI	3
78	69.0	34.3	HEI	3
79	79.5	34.2	HEI	3
80	84.2	34.3	HEI	3
81	94.6	31.6	HEI	3
82	100.3	31.5	HEI	3
83	98.5	32.5	HEI	3
84	126.1	34.2	HEI	3
85	112.6	29.6	HEI	3
86	3.1	55.3	HEI	5
87	88.9	78.9	HEI	4
88	110.2	81.5	HEI	4
89	91.5	61.3	HEI	4
90	88.6	51.3	HEI	4
91	94.6	51.4	HEI	4
Cluster indicates groups from each individuals based on the hierarchical clustering results
